# Supplementary material for: Identification and differential expression analysis of anthocyanin biosynthetic genes in leaf color variants of ornamental kale
Source: BMC Genomics. 2019 Jul 8;20:564. doi: 10.1186/s12864-019-5910-z (PMC6615239; doi:10.1186/s12864-019-5910-z)
Supplement: Supplementary file 7 — Table S1. The corresponding gene IDs of ABGs in the two reference genome versions of B. oleracea. Table S2. The FPKM values of ABGs in red- and white- leaf color accessions. (XLSX 77 kb) [file 12864_2019_5910_MOESM7_ESM.xlsx]

## Sheet: Table S1
Gene Names	Cap 02-12	TO1000
BoPAL1.1	Bol025522	Bo4g030910
BoPAL1.2	Bol037689	Bo4g186590
BoPAL2.1	Bol025102	Bo8g082620
BoPAL2.2	Bol041738	Bo00703s080
BoPAL2.3	Bol005411	Bo6g067250
BoPAL2.4	Bol005084	Bo5g137560
BoPAL3.1	Bol005493	Bo2g005490
BoPAL3.2	Bol006745	Bo4g145690
BoPAL4	Bol011375	Bo03123s010
BoC4H1	Bol033347	Bo4g173070
BoC4H2	Bol033349	Bo4g173080
BoC4H3	Bol004608	Bo3g024650
BoC4H4	Bol004610	Bo3g024670
BoC4H5	Bol006704	Bo4g058450
Bo4CL1	Bol031583	Bo6g042520
Bo4CL2.1	Bol038385	Bo5g102340
Bo4CL2.2	Bol038386	Bo5g102350
Bo4CL3	Bol012584	Bo6g099190
Bo4CL5.1	Bol000926	-
Bo4CL5.2	Bol038387	Bo5g103380
Bo4CL5.3	Bol038389	Bo5g103450
Bo4CL5.4	Bol026622	Bo3g078460
Bo4CL5.5	Bol026623	Bo3g077430
BoCHS1	Bol043396	Bo9g166290
BoCHS2	Bol034259	Bo3g009440
BoCHS3	Bol004244	Bo9g004350
BoCHI1	Bol044343	Bo8g088480
BoCHI2	Bol044344	Bo8g089480
BoCHI3	Bol008652	Bo6g068550
BoCHI4	Bol018696	Bo7g117570
BoF3H1	Bol010585	Bo8g081770
BoF3H2	Bol030864	Bo1g084560
BoF3H3	Bol002277	Bo7g100840
BoF3H4	Bol044664	Bo8g099330
BoF3H5	Bol041656	Bo4g120170
BoF3'H	Bol043829	Bo9g174880
BoFLS1.1	Bol043773	Bo9g174290
BoFLS1.2	Bol004505	Bo3g103260
BoFLS1.3	Bol019362	Bo3g103270
BoFLS2	Bol019125	Bo9g017790
BoDFR1	Bol035269	Bo9g058630
BoDFR2	Bol006005	Bo6g037120
BoANS1	Bol014986	Bo1g031790
BoANS2	Bol042059	Bo7g108300
BoUGT75C1	Bol027055	Bo8g036810
BoUGT78D2	Bol021317	Bo2g026640
BoUGT79B1.1	Bol038805	Bo9g113880
BoUGT79B1.2	Bol014515	Bo4g156120
BoUGT79B1.3	Bol014517	Bo4g156140
BoUGT79B1.4	Bol014519	Bo4g156160
BoUGT79B1.5	Bol018228	Bo2g091190
BoMYB12.1	Bol001533	Bo4g004500
BoMYB12.2	Bol002581	Bo00877s020
BoMYB12.3	Bol029626	Bo3g039690
BoMYB111.1	Bol016599	Bo7g092680
BoMYB111.2	Bol033054	Bo00847s090
BoMYB111.3	Bol032351	-
Bol012528	Bol012528	Bo6g100940
Bol045347	Bol045347	Bo00835s060
Bol042409	Bol042409	Bo3g081880
Bol012531	Bol012531	Bo6g099880
BoTT8	Bol004077	Bo9g086910
BoGL3	Bol014556	Bo4g141990
BoEGL3.1	Bol022614	Bo9g035460
BoEGL3.2	Bol029662	Bo9g029230
BoEGL3.3	Bol004759	-
BoTTG1	Bol022420	Bo7g096780
BoMYBL2.1	Bol016164	Bo6g112670
BoMYBL2.2	Bol034966	Bo2g070770
BoCPC1	Bol000928	Bo4g009260
BoCPC2	Bol021780	Bo4g197120
BoCPC3	Bol029590	Bo3g039260
BoLBD37.1	Bol014304	Bo7g063630
BoLBD37.2	Bol008082	Bo2g168020
BoLBD37.3	Bol005707	Bo9g019150
BoLBD38.1	Bol007980	Bo8g079200
BoLBD38.2	Bol021982	Bo1g081370
BoLBD38.3	Bol016975	Bo7g099150
BoLBD39	Bol019060	Bo9g018500
BoTT19.1	Bol019821	Bo9g161480
BoTT19.2	Bol021325	Bo2g013490

## Sheet: Table S2
The summary satistics of the RNAsequencing
#Samples	N_65_1	N_65_2	N_65_3	M_65_1	M_65_2	M_65_3	N_71_1	N_71_2	N_71_3	M_71_1	M_71_2	M_71_3
Raw Reads Number	31992316	30738190	30441804	32953420	32229410	30182038	31502578	30581034	31007366	31557240	31017262	30318192
Raw Bases Number	4798847400	4610728500	4566270600	4943013000	4834411500	4527305700	4725386700	4587155100	4651104900	4733586000	4652589300	4547728800
Raw Reads Length (bp)	150	150	150	150	150	150	150	150	150	150	150	150
Clean Reads Number	31231924	30040134	29769898	31798354	31632408	29538958	30962390	29785392	30253034	30894112	30379162	29814278
Clean Bases Number	4684788600	4506020100	4465484700	4769753100	4744861200	4430843700	4644358500	4467808800	4537955100	4634116800	4556874300	4472141700
Clean Reads Length (bp)	150	150	150	150	150	150	150	150	150	150	150	150
Clean Reads Rate (%)	97.62	97.73	97.79	96.49	98.15	97.87	98.29	97.4	97.57	97.9	97.94	98.34
Adapter Polluted Reads Number	384522	318532	332954	677708	194166	254094	149312	447406	264068	169704	279196	215748
Adapter Polluted Reads Rate (%)	1.2	1.04	1.09	2.06	0.6	0.84	0.47	1.46	0.85	0.54	0.9	0.71
Ns Reads Number	2164	1744	2776	2330	3136	2182	3078	2424	1992	2912	2758	2234
Ns Reads Rate (%)	0.01	0.01	0.01	0.01	0.01	0.01	0.01	0.01	0.01	0.01	0.01	0.01
Low-quality Reads Number	373704	377778	336174	475026	399698	386802	387796	345810	488270	490510	356144	285930
Low-quality Reads Rate (%)	1.17	1.23	1.1	1.44	1.24	1.28	1.23	1.13	1.57	1.55	1.15	0.94
Raw Q30 Bases Rate (%)	87.44	88.34	88.63	82.63	88.75	83.61	88.54	88.28	84.58	88.3	88.55	88.82
Clean Q30 Bases Rate (%)	87.99	88.95	89.17	83.22	89.38	84.18	89.17	88.82	85.3	89.1	89.13	89.28
Mapped Reads	23706454	22853804	22968036	23817444	24428814	22230263	22935125	22466975	21824654	22649925	22876870	22319867
Mapping Rate	0.76	0.76	0.77	0.75	0.77	0.75	0.74	0.75	0.72	0.73	0.75	0.75
Unmapped Reads	7525470	7186330	6801862	7980910	7203594	7308695	8027265	7318417	8428380	8244187	7502292	7494411
Multi Map Reads	672684	630558	640211	530557	623167	583533	1010993	826627	725953	765350	634700	728293
Multi Map Rate	0.02	0.02	0.02	0.02	0.02	0.02	0.03	0.03	0.02	0.02	0.02	0.02

## Sheet: Table S3
Gene Names	ID	FPKM Values
		05_DH_65_new	05_DN_65_old	06_DH_71_new	06_DH_71_old
BoPAL1.1	Bol025522	127.827	63.7296	61.7269	38.73
BoPAL1.2	Bol037689	74.635	22.9317	58.8325	35.9986
BoPAL2.1	Bol025102	100.071	42.7275	45.0566	34.6629
BoPAL2.2	Bol041738	0	0.0131098	0	0.0133915
BoPAL2.3	Bol005411	38.1693	13.2633	17.2468	12.1589
BoPAL2.4	Bol005084	0	0	0	0
BoPAL3.1	Bol005493	0	0	0	0
BoPAL3.2	Bol006745	0	0	0	0
BoPAL4	Bol011375	87.4886	59.6814	149.855	46.4286
BoC4H1	Bol033347	9.68223	32.8652	22.401	20.0342
BoC4H2	Bol033349	166.605	23.6187	61.6153	13.4981
BoC4H3	Bol004608	1.91533	0.129889	6.93773	4.19849
BoC4H4	Bol004610	98.1887	11.7063	17.8329	4.24563
BoC4H5	Bol006704	61.1775	45.5787	35.9544	19.5017
Bo4CL1	Bol031583	64.1897	28.8053	47.0766	16.4178
Bo4CL2.1	Bol038385	33.459	10.5084	0.103397	0
Bo4CL2.2	Bol038386	25.8245	11.8323	10.5768	1.01385
Bo4CL3	Bol012584	30.4278	14.7743	20.1318	12.0567
Bo4CL5.1	Bol000926	0	0	0.184387	0
Bo4CL5.2	Bol038387	0.300977	0.0471158	0.0340608	0
Bo4CL5.3	Bol038389	6.109	0.855303	5.35719	1.44076
Bo4CL5.4	Bol026622	0	0	0	0
Bo4CL5.5	Bol026623	15.6484	3.1208	2.90955	1.72557
BoCHS1	Bol043396	292.657	192.445	96.5882	247.863
BoCHS2	Bol034259	666.265	213.744	97.4895	126.012
BoCHS3	Bol004244	592.999	509.099	287.932	491.425
BoCHI1	Bol044343	108.364	26.5255	49.6795	69.2828
BoCHI2	Bol044344	1.05965	0.247677	0.0329489	0.100091
BoCHI3	Bol008652	47.5633	32.5472	110.708	131.489
BoCHI4	Bol018696	0	0	0	0
BoF3H1	Bol010585	333.679	361.215	183.239	266.904
BoF3H2	Bol030864	0	0	0	0
BoF3H3	Bol002277	0	0	0	0
BoF3H4	Bol044664	0	0	0	0
BoF3H5	Bol041656	0	0	0	0
BoF3'H	Bol043829	85.4215	43.6851	17.2634	50.5145
BoFLS1.1	Bol043773	144.148	190.73	179.71	197.443
BoFLS1.2	Bol004505	0	0	0	0
BoFLS1.3	Bol019362	100.301	8.4764	81.8774	18.4892
BoFLS2	Bol019125	1.44309	0.362765	0.455174	0.160163
BoDFR1	Bol035269	356.484	89.9634	12.5475	5.35902
BoDFR2	Bol006005	0	0	0	0
BoANS1	Bol014986	211.201	66.894	0.456562	0.806495
BoANS2	Bol042059	118.641	24.5204	1.54651	0.772975
BoUGT75C1	Bol027055	279.293	58.5274	37.0226	13.612
BoUGT78D2	Bol021317	90.3055	37.5878	175.299	68.5999
BoUGT79B1.1	Bol038805	45.6962	22.1991	0	0
BoUGT79B1.2	Bol014515	0	0	0	0
BoUGT79B1.3	Bol014517	2.08577	0.874709	0.430799	0.0956533
BoUGT79B1.4	Bol014519	0	0	0	0
BoUGT79B1.5	Bol018228	0	0	0	0
BoMYB12.1	Bol001533	3.91088	0.679783	4.11895	4.03216
BoMYB12.2	Bol002581	2.66017	6.5275	1.37487	6.94247
BoMYB12.3	Bol029626	11.2714	11.9947	10.6721	13.9773
BoMYB111.1	Bol016599	9.3104	27.8063	63.7899	83.8741
BoMYB111.2	Bol033054	0.368885	0	0.257298	0
BoMYB111.3	Bol032351	0	0	0.5602	0
Bol012528	Bol012528	42.5035	329.153	12.0243	11.5414
Bol045347	Bol045347	1.20472	108.279	48.5538	95.7663
Bol042409	Bol042409	0	0.0352274	13.9899	39.4197
Bol012531	Bol012531	0.0566228	5.96535	1.18292	3.51669
BoTT8	Bol004077	37.7297	20.4466	11.6752	8.3902
BoGL3	Bol014556	3.11789	0.540949	1.14824	1.09463
BoEGL3.1	Bol022614	6.98548	0.220382	2.14421	0.967786
BoEGL3.2	Bol029662	3.88752	0.626783	1.55543	0.338065
BoEGL3.3	Bol004759	0	0	0	0
BoTTG1	Bol022420	63.8019	51.1083	20.718	17.8397
BoMYBL2.1	Bol016164	0	0	13.753	10.247
BoMYBL2.2	Bol034966	93.2773	87.083	105.585	58.724
BoCPC1	Bol000928	11.9828	2.47656	1.7276	1.68426
BoCPC2	Bol021780	2.51322	0.205774	0.114186	0
BoCPC3	Bol029590	0.544686	0	0.286095	0.280931
BoLBD37.1	Bol014304	61.8835	23.3342	44.6916	19.7709
BoLBD37.2	Bol008082	21.23	6.81837	7.456	3.77842
BoLBD37.3	Bol005707	30.0157	3.42029	17.5683	2.79364
BoLBD38.1	Bol007980	8.32826	0.081871	5.55276	1.33489
BoLBD38.2	Bol021982	1.68384	0.0896662	0.0926412	0.0892573
BoLBD38.3	Bol016975	17.7886	0.499332	9.09766	3.26316
BoLBD39	Bol019060	6.18996	0.49507	0.451439	0.201492
BoTT19.1	Bol019821	491.997	82.3051	1.30465	0.451369
BoTT19.2	Bol021325	159.306	22.1944	6.35776	2.23126

## Sheet: Tables S4
Differential expression ABGs analysis between new leaves of '05-DH-65' and '06-DH-71' by edgeR
id	N_65_1	N_65_2	N_65_3	N_71_1	N_71_2	N_71_3	N_65_1_CPM	N_65_2_CPM	N_65_3_CPM	N_71_1_CPM	N_71_2_CPM	N_71_3_CPM	control_mean	treat_mean	log2(fc)	PValue	FDR
Bo4CL1	60.7203	63.2627	68.5861	46.8583	51.484	42.8874	12205.6	11524.6	11290.8	18828.8	28772.8	16283.7	11673.7	21295.1	0.86726	0.0669577	0.17172
Bo4CL2.1	25.4464	25.7085	49.2219	0	0	0.310192	5115.09	4683.35	8103.03	0	0	117.77	5967.16	39.2567	-7.24796	1.24518e-07	1.15624e-06
Bo4CL2.2	21.8106	21.1141	34.5489	9.01284	11.2956	11.4219	4384.25	3846.38	5687.52	3621.58	6312.76	4336.7	4639.38	4757.01	0.036123	0.923611	1
Bo4CL3	21.7671	26.9445	42.5717	25.5002	6.23743	28.6577	4375.49	4908.51	7008.26	10246.6	3485.91	10880.9	5430.75	8204.47	0.595258	0.354395	0.626533
Bo4CL5.1	0	0	0	0	0.553161	0	0	0	0	0	309.14	0	0.001	103.047	16.6529	1	1
Bo4CL5.2	0.193922	0.151162	0.557848	0	0.102182	0	38.98	27.54	91.83	0	57.11	0	52.7833	19.0367	-1.4713	1	1
Bo4CL5.3	3.30095	3.5332	11.4928	5.84944	4.30946	5.91268	663.54	643.65	1891.98	2350.45	2408.43	2244.95	1066.39	2334.61	1.13045	0.17356	0.341861
Bo4CL5.4	0	0	0	0	0	0	0	0	0	0	0	0	0.001	0.001	0	1	1
Bo4CL5.5	10.813	14.3573	21.775	2.6735	3.66457	2.39059	2173.56	2615.48	3584.66	1074.28	2048.02	907.67	2791.23	1343.32	-1.0551	0.0856648	0.192007
BoANS1	199.653	204.345	229.607	0.082061	1.12173	0.165896	40133	37225.7	37798.4	32.97	626.9	62.99	38385.7	240.953	-7.31567	1.31818e-19	4.28408e-18
BoANS2	102.259	116.87	136.794	1.39504	2.08321	1.16128	20555.5	21290.3	22519.3	560.56	1164.24	440.92	21455.1	721.907	-4.89336	9.96292e-13	2.15863e-11
BoC4H1	12.4066	9.58682	7.05329	29.0523	16.2581	21.8924	2493.9	1746.44	1161.13	11673.9	9086.16	8312.21	1800.49	9690.77	2.42822	0.000361435	0.00146833
BoC4H2	146.667	160.509	192.639	59.5602	56.9603	68.3256	29482.2	29240.1	31712.8	23932.8	31833.3	25942.1	30145	27236.1	-0.146401	0.566376	0.810547
BoC4H3	2.32173	1.76564	1.6586	5.86753	7.16125	7.7844	466.7	321.65	273.04	2357.72	4002.2	2955.61	353.797	3105.18	3.13368	0.000292893	0.0012692
BoC4H4	86.846	84.8237	122.896	11.5278	28.0822	13.8887	17457.3	15452.4	20231.5	4632.15	15694.3	5273.33	17713.7	8533.25	-1.0537	0.0212303	0.0689983
BoC4H5	57.6789	61.8695	63.9842	31.5822	40.6796	35.6013	11594.3	11270.8	10533.2	12690.5	22734.6	13517.2	11132.8	16314.1	0.551306	0.360905	0.626533
BoCHI1	111.344	112.684	101.064	49.6843	34.2433	65.1107	22381.7	20527.8	16637.4	19964.4	19137.5	24721.5	19849	21274.5	0.10006	0.966381	1
BoCHI2	1.03175	1.75472	0.392463	0	0.0988466	0	207.4	319.66	64.61	0	55.24	0	197.223	18.4133	-3.42101	0.500253	0.760069
BoCHI3	43.477	49.8963	49.3166	152.656	57.5287	121.938	8739.48	9089.67	8118.61	61340.8	32151	46298.1	8649.25	46596.7	2.42958	4.98753e-06	2.49377e-05
BoCHI4	0	0	0	0	0	0	0	0	0	0	0	0	0.001	0.001	0	1	1
BoCHS1	271.773	304.097	302.1	111.219	52.5894	125.957	54630.2	55397.6	49732.4	44690.3	29390.6	47823.7	53253.4	40634.9	-0.390155	0.366281	0.626533
BoCHS2	571.534	671.829	755.433	100.475	92.3068	99.6864	114886	122388	124361	40373.4	51587.4	37849.3	120545	43270.1	-1.47813	0.00157484	0.00602145
BoCHS3	530.489	632.957	615.552	345.579	194.105	324.112	106636	115306	101334	138862	108479	123060	107759	123467	0.196325	0.786744	0.98343
BoCPC1	11.4256	6.92707	17.5958	1.02767	0	4.15513	2296.7	1261.91	2896.67	412.94	0	1577.64	2151.76	663.527	-1.69729	0.068688	0.17172
BoCPC2	1.90426	1.31944	4.31595	0.342557	0	0	382.78	240.36	710.5	137.65	0	0	444.547	45.8833	-3.27629	0.219463	0.419561
BoCPC3	0.963334	0.166871	0.503854	0.51988	0.338404	0	193.64	30.4	82.95	208.9	189.12	0	102.33	132.673	0.374649	1	1
BoDFR1	322.23	366.432	380.788	1.37378	34.7259	1.54292	64772.8	66753.4	62686.2	552.02	19407.2	585.82	64737.5	6848.36	-3.24077	7.70279e-05	0.00035763
BoDFR2	0	0	0	0	0	0	0	0	0	0	0	0	0.001	0.001	0	1	1
BoEGL3.1	5.09797	7.03339	8.82507	3.01903	0.903344	2.51025	1024.76	1281.28	1452.8	1213.12	504.85	953.1	1252.95	890.357	-0.49287	0.6151	0.846869
BoEGL3.2	2.37343	3.27323	6.01591	0.936017	1.53923	2.19105	477.09	596.29	990.35	376.11	860.23	831.91	687.91	689.417	0.00315635	1	1
BoEGL3.3	0	0	0	0	0	0	0	0	0	0	0	0	0.001	0.001	0	1	1
BoF3'H	72.6075	82.6108	101.046	19.5057	16.3485	15.9361	14595.1	15049.3	16634.5	7837.86	9136.67	6050.68	15426.3	7675.07	-1.00714	0.0309532	0.0958075
BoF3H1	283.817	330.46	386.76	243.557	70.669	235.49	57051.2	60200.2	63669.4	97867.2	39494.7	89411.8	60306.9	75591.2	0.325895	0.573618	0.810547
BoF3H2	0	0	0	0	0	0	0	0	0	0	0	0	0.001	0.001	0	1	1
BoF3H3	0	0	0	0	0	0	0	0	0	0	0	0	0.001	0.001	0	1	1
BoF3H4	0	0	0	0	0	0	0	0	0	0	0	0	0.001	0.001	0	1	1
BoF3H5	0	0	0	0	0	0	0	0	0	0	0	0	0.001	0.001	0	1	1
BoFLS1.1	123.433	139.988	169.023	228.249	74.5996	236.283	24811.7	25501.8	27824.9	91715.9	41691.4	89713	26046.1	74373.4	1.51372	0.00608061	0.0219578
BoFLS1.2	0	0	0	0	0	0	0	0	0	0	0	0	0.001	0.001	0	1	1
BoFLS1.3	107.098	95.3706	98.4354	53.5889	119.441	72.6026	21528.3	17373.8	16204.7	21533.3	66751.7	27566	18368.9	38617	1.07197	0.0797203	0.185065
BoFLS2	0.909815	1.04016	2.37931	0.981996	0.383525	0	182.89	189.49	391.69	394.59	214.34	0	254.69	202.977	-0.327428	1	1
BoGL3	4.07251	3.28709	1.99409	0.888473	1.23276	1.32348	818.63	598.81	328.27	357.01	688.95	502.51	581.903	516.157	-0.17297	1	1
Bol012528	28.1408	35.405	63.9647	5.70928	9.58812	20.7756	5656.7	6449.77	10530	2294.13	5358.51	7888.18	7545.5	5180.27	-0.542588	0.260456	0.483705
Bol012531	0	0.169868	0	1.05844	0.172242	2.31808	0	30.95	0	425.31	96.26	880.14	10.3167	467.237	5.5011	0.0628171	0.17013
Bol042409	0	0	0	11.737	0.572995	29.6598	0	0	0	4716.22	320.23	11261.3	0.001	5432.6	22.3732	4.27084e-06	2.31337e-05
Bol045347	0.655067	1.58861	1.37048	60.6874	2.07103	82.9031	131.68	289.4	225.61	24385.7	1157.44	31477	215.563	19006.7	6.46225	5.31481e-08	5.75771e-07
BoLBD37.1	34.0652	38.2638	113.321	57.7779	35.8997	40.3971	6847.58	6970.56	18655.2	23216.6	20063.2	15338.1	10824.5	19539.3	0.852085	0.126194	0.264599
BoLBD37.2	5.11771	9.37158	49.2007	14.7299	2.0546	5.58345	1028.73	1707.23	8099.54	5918.85	1148.25	2119.95	3611.83	3062.35	-0.238092	0.894044	1
BoLBD37.3	16.1647	20.1055	53.777	29.7459	21.2242	1.73466	3249.33	3662.64	8852.9	11952.6	11861.5	658.62	5254.96	8157.6	0.634466	0.485791	0.760069
BoLBD38.1	6.57089	14.184	4.22988	2.18221	11.7188	2.75726	1320.84	2583.92	696.33	876.87	6549.29	1046.89	1533.7	2824.35	0.880906	0.542822	0.801896
BoLBD38.2	1.28747	1.07049	2.69356	0.277923	0	0	258.8	195.01	443.42	111.68	0	0	299.077	37.2267	-3.00611	0.62538	0.846869
BoLBD38.3	10.2667	18.7385	24.3606	5.67576	14.5141	7.10311	2063.76	3413.61	4010.3	2280.66	8111.5	2696.94	3162.56	4363.03	0.46424	0.73764	0.958932
BoLBD39	5.71014	6.52821	6.33155	1.10937	0.120353	0.124596	1147.82	1189.25	1042.31	445.77	67.26	47.31	1126.46	186.78	-2.59238	0.0487997	0.144181
BoMYB111.1	8.27587	11.248	8.40735	71.3737	11.9083	108.088	1663.57	2049.05	1384.04	28679.7	6655.17	41039.2	1698.89	25458	3.90546	2.04121e-07	1.47421e-06
BoMYB111.2	0.178395	0.741648	0.186612	0	0.188002	0.58389	35.86	135.11	30.72	0	105.07	221.69	67.23	108.92	0.696092	1	1
BoMYB111.3	0	0	0	0.336684	0.493103	0.850812	0	0	0	135.29	275.58	323.04	0.001	244.637	17.9003	0.500253	0.760069
BoMYB12.1	3.9449	2.99194	4.79579	4.25787	1.23597	6.86299	792.98	545.04	789.5	1710.92	690.75	2605.77	709.173	1669.15	1.2349	0.142071	0.288581
BoMYB12.2	1.84266	0.95757	5.18027	1.61594	0.121369	2.3873	370.4	174.44	852.79	649.33	67.83	906.42	465.877	541.193	0.216196	1	1
BoMYB12.3	8.88153	10.6568	14.2759	12.8595	6.31598	12.841	1785.31	1941.35	2350.12	5167.25	3529.81	4875.51	2025.59	4524.19	1.15931	0.0752387	0.18113
BoMYBL2.1	0	0	0	7.62667	27.8883	5.74406	0	0	0	3064.58	15585.9	2180.93	0.001	6943.81	22.7273	1.95665e-07	1.47421e-06
BoMYBL2.2	84.4131	105.446	89.9727	131.779	43.6376	141.339	16968.2	19209.2	14811.5	52952.1	24387.7	53664	16996.3	43667.9	1.36135	0.0103758	0.0354962
BoPAL1.1	131.43	122.061	129.99	63.0114	65.8384	56.3308	26419.4	22236	21399.2	25319.5	36795.1	21387.9	23351.5	27834.2	0.253341	0.769615	0.980882
BoPAL1.2	64.5554	72.3914	86.9583	71.3883	26.8945	78.2147	12976.5	13187.6	14315.3	28685.6	15030.5	29696.9	13493.1	24471	0.858845	0.0903405	0.195738
BoPAL2.1	94.0603	100.503	105.649	27.8323	79.6979	27.6396	18907.5	18308.7	17392.2	11183.7	44540.7	10494.3	18202.8	22072.9	0.278118	0.909795	1
BoPAL2.2	0	0	0	0	0	0	0	0	0	0	0	0	0.001	0.001	0	1	1
BoPAL2.3	29.4962	31.919	53.0927	17.0859	16.7625	17.8919	5929.16	5814.71	8740.24	6865.54	9368.07	6793.27	6828.04	7675.63	0.168814	0.942322	1
BoPAL2.4	0	0	0	0	0	0	0	0	0	0	0	0	0.001	0.001	0	1	1
BoPAL3.1	0	0	0	0	0	0	0	0	0	0	0	0	0.001	0.001	0	1	1
BoPAL3.2	0	0	0	0	0	0	0	0	0	0	0	0	0.001	0.001	0	1	1
BoPAL4	77.8298	81.212	103.424	124.132	145.246	180.187	15644.9	14794.5	17025.9	49879.1	81173.4	68414	15821.8	66488.9	2.0712	3.36371e-06	2.18641e-05
BoTT19.1	476.888	485.305	513.797	0.275326	3.36032	0.278303	95861.2	88408.6	84582.5	110.63	1877.98	105.67	89617.4	698.093	-7.00422	3.19685e-23	2.07795e-21
BoTT19.2	151.636	175.593	150.69	0.954719	13.9827	4.13589	30481	31987.9	24806.9	383.63	7814.49	1570.33	29091.9	3256.15	-3.15938	4.5016e-08	5.75771e-07
BoTT8	37.8532	41.4272	33.9086	4.44463	22.9781	7.603	7609.04	7546.83	5582.11	1785.96	12841.8	2886.74	6912.66	5838.15	-0.243729	0.487815	0.760069
BoTTG1	65.3291	58.4985	67.578	19.0879	32.9343	10.1317	13132.1	10656.7	11124.9	7669.99	18406	3846.85	11637.9	9974.28	-0.222544	0.502815	0.760069
BoUGT75C1	282.539	305.669	249.672	5.66042	99.2308	6.17674	56794.4	55683.9	41101.5	2274.49	55457	2345.21	51193.3	20025.6	-1.35411	0.0521352	0.147339
BoUGT78D2	82.2978	91.1961	97.4226	190.946	111.064	223.887	16543	16613.3	16038	76726.8	62070.3	85006.4	16398.1	74601.2	2.18567	3.71725e-06	2.19656e-05
BoUGT79B1.1	46.5348	38.5991	51.9547	0	0	0	9354.16	7031.64	8552.91	0	0	0	8312.9	0.001	-22.9869	1.61756e-09	2.62853e-08
BoUGT79B1.2	0	0	0	0	0	0	0	0	0	0	0	0	0.001	0.001	0	1	1
BoUGT79B1.3	1.34455	1.53718	3.37557	0.725613	0.566785	0	270.27	280.03	555.69	291.57	316.76	0	368.663	202.777	-0.862412	0.687975	0.912619
BoUGT79B1.4	0	0	0	0	0	0	0	0	0	0	0	0	0.001	0.001	0	1	1
BoUGT79B1.5	0	0	0	0	0	0	0	0	0	0	0	0	0.001	0.001	0	1	1

## Sheet: Tables S5
The selected significant differential expression ABGs between new leaves of '05-DH-65' and '06-DH-71' by edgeR
id	N_65_1	N_65_2	N_65_3	N_71_1	N_71_2	N_71_3	N_65_1_CPM	N_65_2_CPM	N_65_3_CPM	N_71_1_CPM	N_71_2_CPM	N_71_3_CPM	control_mean	treat_mean	log2(fc)	PValue	FDR
BoUGT79B1.1	46.5348	38.5991	51.9547	0	0	0	9354.16	7031.64	8552.91	0	0	0	8312.9	0.001	-22.9869	1.62e-09	2.63e-08
BoANS1	199.653	204.345	229.607	0.082061	1.12173	0.165896	40133	37225.7	37798.4	32.97	626.9	62.99	38385.7	240.953	-7.31567	1.32e-19	4.28e-18
Bo4CL2.1	25.4464	25.7085	49.2219	0	0	0.310192	5115.09	4683.35	8103.03	0	0	117.77	5967.16	39.2567	-7.24796	1.25e-07	1.16e-06
BoTT19.1	476.888	485.305	513.797	0.275326	3.36032	0.278303	95861.2	88408.6	84582.5	110.63	1877.98	105.67	89617.4	698.093	-7.00422	3.2e-23	2.08e-21
BoANS2	102.259	116.87	136.794	1.39504	2.08321	1.16128	20555.5	21290.3	22519.3	560.56	1164.24	440.92	21455.1	721.907	-4.89336	9.96e-13	2.16e-11
BoDFR1	322.23	366.432	380.788	1.37378	34.7259	1.54292	64772.8	66753.4	62686.2	552.02	19407.2	585.82	64737.5	6848.36	-3.24077	7.7e-05	0.00035763
BoTT19.2	151.636	175.593	150.69	0.954719	13.9827	4.13589	30481	31987.9	24806.9	383.63	7814.49	1570.33	29091.9	3256.15	-3.15938	4.5e-08	5.76e-07
BoCHS2	571.534	671.829	755.433	100.475	92.3068	99.6864	114886	122388	124361	40373.4	51587.4	37849.3	120545	43270.1	-1.47813	0.00157484	0.00602145
BoMYBL2.2	84.4131	105.446	89.9727	131.779	43.6376	141.339	16968.2	19209.2	14811.5	52952.1	24387.7	53664	16996.3	43667.9	1.36135	0.0103758	0.0354962
BoFLS1.1	123.433	139.988	169.023	228.249	74.5996	236.283	24811.7	25501.8	27824.9	91715.9	41691.4	89713	26046.1	74373.4	1.51372	0.00608061	0.0219578
BoPAL4	77.8298	81.212	103.424	124.132	145.246	180.187	15644.9	14794.5	17025.9	49879.1	81173.4	68414	15821.8	66488.9	2.0712	3.36e-06	2.19e-05
BoUGT78D2	82.2978	91.1961	97.4226	190.946	111.064	223.887	16543	16613.3	16038	76726.8	62070.3	85006.4	16398.1	74601.2	2.18567	3.72e-06	2.2e-05
BoC4H1	12.4066	9.58682	7.05329	29.0523	16.2581	21.8924	2493.9	1746.44	1161.13	11673.9	9086.16	8312.21	1800.49	9690.77	2.42822	0.000361435	0.00146833
BoCHI3	43.477	49.8963	49.3166	152.656	57.5287	121.938	8739.48	9089.67	8118.61	61340.8	32151	46298.1	8649.25	46596.7	2.42958	4.99e-06	2.49e-05
BoC4H3	2.32173	1.76564	1.6586	5.86753	7.16125	7.7844	466.7	321.65	273.04	2357.72	4002.2	2955.61	353.797	3105.18	3.13368	0.000292893	0.0012692
BoMYB111.1	8.27587	11.248	8.40735	71.3737	11.9083	108.088	1663.57	2049.05	1384.04	28679.7	6655.17	41039.2	1698.89	25458	3.90546	2.04e-07	1.47e-06
Bol045347	0.655067	1.58861	1.37048	60.6874	2.07103	82.9031	131.68	289.4	225.61	24385.7	1157.44	31477	215.563	19006.7	6.46225	5.31e-08	5.76e-07
Bol042409	0	0	0	11.737	0.572995	29.6598	0	0	0	4716.22	320.23	11261.3	0.001	5432.6	22.3732	4.27e-06	2.31e-05
BoMYBL2.1	0	0	0	7.62667	27.8883	5.74406	0	0	0	3064.58	15585.9	2180.93	0.001	6943.81	22.7273	1.96e-07	1.47e-06

## Sheet: Table S6
Differential expression ABGs analysis between mature leaves of '05-DH-65' and '06-DH-71' by edgeR
id	M_65_1	M_65_2	M_65_3	M_71_1	M_71_2	M_71_3	M_65_1_CPM	M_65_2_CPM	M_65_3_CPM	M_71_1_CPM	M_71_2_CPM	M_71_3_CPM	control_mean	treat_mean	log2(fc)	PValue	FDR
Bo4CL1	33.0136	19.8264	33.5761	9.14178	21.8021	18.3095	8452.38	7267.82	13214.5	17838.3	10412.3	4138.25	9644.88	10796.3	0.162698	0.801323	1
Bo4CL2.1	8.28944	11.2065	12.0293	0	0	0	2122.32	4107.99	4734.33	0	0	0	3654.88	0.001	-21.8014	0.000244699	0.00171289
Bo4CL2.2	12.9603	12.2507	10.2858	1.05336	0.259213	1.72897	3318.19	4490.79	4048.16	2055.42	123.8	390.77	3952.38	856.663	-2.20592	0.0180387	0.0668493
Bo4CL3	21.4872	10.5207	12.3151	0.465093	11.9029	23.8022	5501.3	3856.59	4846.83	907.53	5684.63	5379.69	4734.91	3990.62	-0.246724	0.904713	1
Bo4CL5.1	0	0	0	0	0	0	0	0	0	0	0	0	0.001	0.001	0	1	1
Bo4CL5.2	0.141347	0	0	0	0	0	36.19	0	0	0	0	0	12.0633	0.001	-13.5583	1	1
Bo4CL5.3	0.957624	0.527434	1.08085	0.520501	1.38333	2.41844	245.18	193.34	425.39	1015.65	660.65	546.61	287.97	740.97	1.3635	0.510147	0.868629
Bo4CL5.4	0	0	0	0	0	0	0	0	0	0	0	0	0.001	0.001	0	1	1
Bo4CL5.5	4.21271	3.05967	2.09002	1.862	1.5356	1.7791	1078.57	1121.59	822.56	3633.3	733.38	402.11	1007.57	1589.6	0.657776	1	1
BoANS1	133.665	41.3621	25.6545	0	0.553445	1.86604	34222	15162.2	10096.8	0	264.32	421.75	19827	228.69	-6.43793	1.28113e-09	2.69036e-08
BoANS2	49.5796	14.1327	9.84879	0.0803225	1.26502	0.973585	12693.7	5180.66	3876.16	156.73	604.15	220.05	7250.18	326.977	-4.47076	0.000103359	0.000813949
BoC4H1	35.1236	23.5187	39.9532	10.5427	22.0451	27.5147	8992.6	8621.31	15724.3	20571.9	10528.4	6218.77	11112.7	12439.7	0.162738	0.794097	1
BoC4H2	31.454	17.4815	21.9207	1.65264	13.6871	25.1546	8053.08	6408.25	8627.28	3224.79	6536.72	5685.36	7696.2	5148.96	-0.579867	0.398274	0.807765
BoC4H3	0.110067	0.220444	0.0591573	4.66637	4.12213	3.80698	28.18	80.81	23.28	9105.45	1968.66	860.44	44.09	3978.18	6.49551	0.00148807	0.00852256
BoC4H4	16.9852	10.1319	8.00191	0	6.00211	6.73477	4348.66	3714.09	3149.29	0	2866.51	1522.17	3737.35	1462.89	-1.35319	0.178269	0.449719
BoC4H5	50.2542	43.1486	43.3332	10.6588	19.6691	28.1772	12866.4	15817.1	17054.5	20798.5	9393.63	6368.5	15246	12186.9	-0.323105	0.226026	0.538684
BoCHI1	31.8946	24.0336	23.6484	4.46268	50.0096	153.376	8165.88	8810.09	9307.24	8707.99	23883.8	34665.5	8761.07	22419.1	1.35555	0.0354409	0.114469
BoCHI2	0.455777	0.0912835	0.195971	0	0	0.300272	116.69	33.46	77.13	0	0	67.87	75.76	22.6233	-1.74362	1	1
BoCHI3	34.2848	22.7837	40.573	39.4355	123.632	231.4	8777.85	8351.9	15968.2	76950.1	59044.8	52300.1	11032.7	62765	2.50818	8.92661e-05	0.000803395
BoCHI4	0	0	0	0	0	0	0	0	0	0	0	0	0.001	0.001	0	1	1
BoCHS1	257.023	145.63	174.683	10.9226	117.334	615.333	65804.8	53383.9	68749.7	21313.2	56036.9	139075	62646.1	72141.8	0.203609	0.676785	1
BoCHS2	298.938	189.022	153.271	5.81073	110.747	261.478	76536.1	69290.5	60322.4	11338.4	52890.9	59098.2	68716.4	41109.2	-0.741193	0.330595	0.698984
BoCHS3	726.297	340.04	460.962	54.3304	403.308	1016.64	185952	124649	181420	106014	192613	229776	164007	176135	0.102923	0.898268	1
BoCPC1	4.31822	2.7799	0.331556	1.0059	0.660089	3.38679	1105.58	1019.04	130.49	1962.8	315.25	765.47	751.703	1014.51	0.432543	1	1
BoCPC2	0.308444	0.308878	0	0	0	0	78.97	113.23	0	0	0	0	64.0667	0.001	-15.9673	1	1
BoCPC3	0	0	0	0.508867	0.333927	0	0	0	0	992.95	159.48	0	0.001	384.143	18.5513	1	1
BoDFR1	162.799	66.684	40.4069	0.149408	2.6472	13.2804	41681.1	24444.6	15902.9	291.54	1264.26	3001.6	27342.8	1519.13	-4.16984	7.94191e-08	1.00068e-06
BoDFR2	0	0	0	0	0	0	0	0	0	0	0	0	0.001	0.001	0	1	1
BoEGL3.1	0.482294	0.13172	0.0471303	1.23922	0.797562	0.866571	123.48	48.28	18.55	2418.09	380.9	195.86	63.4367	998.283	3.97606	0.17846	0.449719
BoEGL3.2	1.15331	0.488626	0.23841	0.241102	0.237323	0.53577	295.28	179.12	93.83	470.46	113.34	121.09	189.41	234.963	0.310923	1	1
BoEGL3.3	0	0	0	0	0	0	0	0	0	0	0	0	0.001	0.001	0	1	1
BoF3'H	64.1913	41.2461	25.6179	3.21023	18.516	129.817	16434.7	15119.7	10082.4	6264.1	8842.95	29340.8	13878.9	14816	0.0942557	0.776393	1
BoF3H1	413.631	372.407	297.608	33.8158	246.678	520.219	105901	136514	117129	65984.4	117810	117578	119848	100457	-0.254624	0.665621	1
BoF3H2	0	0	0	0	0	0	0	0	0	0	0	0	0.001	0.001	0	1	1
BoF3H3	0	0	0	0	0	0	0	0	0	0	0	0	0.001	0.001	0	1	1
BoF3H4	0	0	0	0	0	0	0	0	0	0	0	0	0.001	0.001	0	1	1
BoF3H5	0	0	0	0	0	0	0	0	0	0	0	0	0.001	0.001	0	1	1
BoFLS1.1	215.201	170.337	186.651	24.2152	207.446	360.666	55097.2	62441.1	73459.9	47250.9	99072.9	81516.5	63666.1	75946.8	0.254463	0.70673	1
BoFLS1.2	0	0	0	0	0	0	0	0	0	0	0	0	0.001	0.001	0	1	1
BoFLS1.3	9.59996	6.32464	9.50461	11.2597	17.3006	26.9073	2457.85	2318.44	3740.71	21970.9	8262.49	6081.48	2839	12105	2.09214	0.0142774	0.0562171
BoFLS2	0.176841	0.53127	0.380184	0	0.189225	0.291264	45.28	194.75	149.63	0	90.37	65.83	129.887	52.0667	-1.31882	1	1
BoGL3	0.757891	0.548136	0.31682	0.823879	1.39666	1.06335	194.04	200.93	124.69	1607.63	667.02	240.33	173.22	838.327	2.27491	0.435937	0.807765
Bol012528	302.892	373.124	311.442	2.0118	4.84065	27.7717	77548.6	136777	122573	3925.6	2311.82	6276.86	112300	4171.43	-4.75067	5.59047e-11	1.761e-09
Bol012531	6.8301	5.09001	5.97595	0	3.39926	7.1508	1748.69	1865.86	2351.94	0	1623.43	1616.2	1988.83	1079.88	-0.881053	0.6198	1
Bol042409	0.105682	0	0	2.41255	29.6277	86.2189	27.06	0	0	4707.6	14149.7	19486.9	9.02	12781.4	10.4686	1.54822e-08	2.43844e-07
Bol045347	103.558	133.455	87.8226	13.9565	115.011	158.331	26513.7	48921	34564.1	27233.2	54927.5	35785.4	36666.3	39315.4	0.100639	0.926556	1
BoLBD37.1	28.7881	16.6794	24.5352	18.7768	29.924	10.612	7370.54	6114.22	9656.24	36639	14291.2	2398.47	7713.67	17776.2	1.20446	0.303055	0.681874
BoLBD37.2	5.2105	7.3524	7.89222	6.69402	1.52056	3.12069	1334.03	2695.19	3106.12	13062	726.2	705.33	2378.45	4831.17	1.02235	0.762757	1
BoLBD37.3	3.86304	3.35267	3.04517	5.87914	1.65343	0.848343	989.04	1229	1198.48	11471.9	789.65	191.74	1138.84	4151.1	1.86593	0.43377	0.807765
BoLBD38.1	0.245613	0	0	2.66998	0.525626	0.809067	62.88	0	0	5209.91	251.03	182.86	20.96	1881.27	6.48792	0.0863304	0.258991
BoLBD38.2	0	0	0.268998	0	0.267772	0	0	0	105.87	0	127.88	0	35.29	42.6267	0.272497	1	1
BoLBD38.3	0	0.974807	0.52319	8.99464	0.260402	0.53443	0	357.34	205.91	17551.2	124.36	120.79	187.75	5932.11	4.98166	0.0267223	0.093528
BoLBD39	0.332965	0.555722	0.596524	0.482607	0	0.121868	85.25	203.71	234.77	941.71	0	27.54	174.577	323.083	0.888046	1	1
BoMYB111.1	33.9504	23.698	25.7705	6.05299	110.722	134.848	8692.24	8687.07	10142.4	11811.1	52878.9	30477.8	9173.92	31722.6	1.7899	0.0107029	0.0462572
BoMYB111.2	0	0	0	0	0	0	0	0	0	0	0	0	0.001	0.001	0	1	1
BoMYB111.3	0	0	0	0	0	0	0	0	0	0	0	0	0.001	0.001	0	1	1
BoMYB12.1	0.51809	0.518818	1.00244	3.94239	1.44137	6.71273	132.65	190.18	394.53	7692.75	688.37	1517.19	239.12	3299.44	3.78641	0.0110136	0.0462572
BoMYB12.2	8.17052	5.15578	6.2562	0.36501	11.7368	8.72564	2091.87	1889.97	2462.24	712.24	5605.29	1972.14	2148.03	2763.22	0.36334	0.714758	1
BoMYB12.3	17.1227	9.20587	9.65548	1.44942	22.4518	18.0306	4383.89	3374.62	3800.08	2828.23	10722.6	4075.22	3852.86	5875.35	0.608743	0.485667	0.868629
BoMYBL2.1	0	0	0	28.2503	0.864482	1.62635	0	0	0	55124.5	412.86	367.58	0.001	18635	24.1515	0.000403556	0.0025424
BoMYBL2.2	84.3662	112.344	64.5386	98.3229	49.2909	28.5581	21600.1	41182.3	25400.3	191857	23540.5	6454.6	29394.2	73950.6	1.33103	0.33285	0.698984
BoPAL1.1	87.3154	40.5093	63.3641	6.7684	37.2932	72.1284	22355.1	14849.6	24938	13207.1	17810.6	16302.2	20714.3	15773.3	-0.39314	0.4231	0.807765
BoPAL1.2	31.8094	16.7537	20.2318	2.95138	43.8909	61.1534	8144.08	6141.47	7962.58	5759	20961.6	13821.7	7416.04	13514.1	0.865742	0.169236	0.449719
BoPAL2.1	56.643	35.1489	36.3906	19.3964	35.7934	48.7988	14502.1	12884.7	14322.1	37848.1	17094.3	11029.3	13903	21990.6	0.661492	0.560785	0.929723
BoPAL2.2	0	0	0.0393294	0	0	0.0401744	0	0	15.48	0	0	9.08	5.16	3.02667	-0.769641	1	1
BoPAL2.3	18.5204	10.086	11.1835	4.05064	11.6851	20.7409	4741.72	3697.26	4401.44	7903.99	5580.63	4687.79	4280.14	6057.47	0.501057	0.699569	1
BoPAL2.4	0	0	0	0	0	0	0	0	0	0	0	0	0.001	0.001	0	1	1
BoPAL3.1	0	0	0	0	0	0	0	0	0	0	0	0	0.001	0.001	0	1	1
BoPAL3.2	0	0	0	0	0	0	0	0	0	0	0	0	0.001	0.001	0	1	1
BoPAL4	55.5287	74.3928	49.1228	12.3174	61.4648	65.5036	14216.9	27270.4	19333.2	24034.8	29354.6	14804.9	20273.5	22731.4	0.165096	0.971671	1
BoTT19.1	127.797	90.7379	28.3806	0	0.265269	1.08884	32719.5	33262.1	11169.7	0	126.69	246.1	25717.1	124.263	-7.69318	2.16832e-12	1.36604e-10
BoTT19.2	37.456	20.4145	8.71256	1.73549	1.18266	3.77565	9589.75	7483.42	3428.98	3386.44	564.82	853.36	6834.05	1601.54	-2.09328	0.00344564	0.0170036
BoTT8	24.6791	24.2514	12.4093	2.62143	8.07045	14.4787	6318.52	8889.91	4883.9	5115.18	3854.32	3272.42	6697.44	4080.64	-0.714815	0.230865	0.538684
BoTTG1	56.6625	38.1163	58.5462	12.0291	21.4978	19.9921	14507.1	13972.4	23041.9	23472.3	10267	4518.54	17173.8	12752.6	-0.429416	0.159948	0.449719
BoUGT75C1	100.023	49.4731	26.0858	1.57401	8.80022	30.4619	25608.7	18135.5	10266.5	3071.34	4202.84	6884.89	18003.6	4719.69	-1.93152	0.00350867	0.0170036
BoUGT78D2	51.2111	25.9873	35.565	16.701	74.9308	114.168	13111.4	9526.24	13997.2	32588.5	35785.8	25803.8	12211.6	31392.7	1.36217	0.0363394	0.114469
BoUGT79B1.1	40.659	19.1606	6.77788	0	0	0	10409.8	7023.75	2667.55	0	0	0	6700.37	0.001	-22.6758	4.07115e-05	0.00042747
BoUGT79B1.2	0	0	0	0	0	0	0	0	0	0	0	0	0.001	0.001	0	1	1
BoUGT79B1.3	1.82939	0.654273	0.140462	0	0	0.28696	468.37	239.84	55.28	0	0	64.86	254.497	21.62	-3.55721	0.509827	0.868629
BoUGT79B1.4	0	0	0	0	0	0	0	0	0	0	0	0	0.001	0.001	0	1	1
BoUGT79B1.5	0	0	0	0	0	0	0	0	0	0	0	0	0.001	0.001	0	1	1

## Sheet: Table S7
The selected significant differential expression ABGs between mature leaves of '05-DH-65' and '06-DH-71' by edgeR
id	M_65_1	M_65_2	M_65_3	M_71_1	M_71_2	M_71_3	M_65_1_CPM	M_65_2_CPM	M_65_3_CPM	M_71_1_CPM	M_71_2_CPM	M_71_3_CPM	control_mean	treat_mean	log2(fc)	PValue	FDR
BoUGT79B1.1	40.659	19.1606	6.77788	0	0	0	10409.8	7023.75	2667.55	0	0	0	6700.37	0.001	-22.6758	4.07e-05	0.00042747
Bo4CL2.1	8.28944	11.2065	12.0293	0	0	0	2122.32	4107.99	4734.33	0	0	0	3654.88	0.001	-21.8014	0.000244699	0.00171289
BoTT19.1	127.797	90.7379	28.3806	0	0.265269	1.08884	32719.5	33262.1	11169.7	0	126.69	246.1	25717.1	124.263	-7.69318	2.17e-12	1.37e-10
BoANS1	133.665	41.3621	25.6545	0	0.553445	1.86604	34222	15162.2	10096.8	0	264.32	421.75	19827	228.69	-6.43793	1.28e-09	2.69e-08
Bol012528	302.892	373.124	311.442	2.0118	4.84065	27.7717	77548.6	136777	122573	3925.6	2311.82	6276.86	112300	4171.43	-4.75067	5.59e-11	1.76e-09
BoANS2	49.5796	14.1327	9.84879	0.0803225	1.26502	0.973585	12693.7	5180.66	3876.16	156.73	604.15	220.05	7250.18	326.977	-4.47076	0.000103359	0.000813949
BoDFR1	162.799	66.684	40.4069	0.149408	2.6472	13.2804	41681.1	24444.6	15902.9	291.54	1264.26	3001.6	27342.8	1519.13	-4.16984	7.94e-08	1e-06
BoTT19.2	37.456	20.4145	8.71256	1.73549	1.18266	3.77565	9589.75	7483.42	3428.98	3386.44	564.82	853.36	6834.05	1601.54	-2.09328	0.00344564	0.0170036
BoUGT75C1	100.023	49.4731	26.0858	1.57401	8.80022	30.4619	25608.7	18135.5	10266.5	3071.34	4202.84	6884.89	18003.6	4719.69	-1.93152	0.00350867	0.0170036
BoMYB111.1	33.9504	23.698	25.7705	6.05299	110.722	134.848	8692.24	8687.07	10142.4	11811.1	52878.9	30477.8	9173.92	31722.6	1.7899	0.0107029	0.0462572
BoCHI3	34.2848	22.7837	40.573	39.4355	123.632	231.4	8777.85	8351.9	15968.2	76950.1	59044.8	52300.1	11032.7	62765	2.50818	8.93e-05	0.000803395
BoMYB12.1	0.51809	0.518818	1.00244	3.94239	1.44137	6.71273	132.65	190.18	394.53	7692.75	688.37	1517.19	239.12	3299.44	3.78641	0.0110136	0.0462572
BoC4H3	0.110067	0.220444	0.0591573	4.66637	4.12213	3.80698	28.18	80.81	23.28	9105.45	1968.66	860.44	44.09	3978.18	6.49551	0.00148807	0.00852256
Bol042409	0.105682	0	0	2.41255	29.6277	86.2189	27.06	0	0	4707.6	14149.7	19486.9	9.02	12781.4	10.4686	1.55e-08	2.44e-07
BoMYBL2.1	0	0	0	28.2503	0.864482	1.62635	0	0	0	55124.5	412.86	367.58	0.001	18635	24.1515	0.000403556	0.00254241

## Sheet: Table S8
Differential expression ABGs analysis between new leaves of '05-DH-65' and '06-DH-71' by DEseq
Gene_Name	Gene_ID	N_65_1_count	N_65_2_count	N_65_3_count	N_65_normalize	N_71_1_count	N_71_2_count	N_71_3_count	N_71_normalize	FoldChange	Log2FoldChange	pval	padj	Up/Down	Significant
BoPAL1.1	Bol025522	3467	3098	3278	2948.18	1540	1648	1362	1644.02	1.79327	0.842592	0.00204774	0.0107114	up	no
BoPAL1.2	Bol037689	1710	1845	2202	1722.57	1752	676	1899	1593.5	1.08099	0.112358	0.68907	0.874804	up	no
BoPAL2.1	Bol025102	2495	2565	2679	2318.42	684	2006	672	1187.12	1.95298	0.965675	0.00156503	0.00852045	up	no
BoPAL2.2	Bol041738	0	0	0	0	0	0	0	0	NA	NA	NA	NA	--	no
BoPAL2.3	Bol005411	777	809	1337	871.852	417	419	432	459.382	1.89788	0.924389	0.0252376	0.0846232	up	no
BoPAL2.4	Bol005084	0	0	0	0	0	0	0	0	NA	NA	NA	NA	--	no
BoPAL3.1	Bol005493	0	0	0	0	0	0	0	0	NA	NA	NA	NA	--	no
BoPAL3.2	Bol006745	0	0	0	0	0	0	0	0	NA	NA	NA	NA	--	no
BoPAL4	Bol011375	2016	2024	2561	1974.01	2979	3570	4278	3919.64	0.503621	-0.989589	1.79e-05	0.00016644	down	no
BoC4H1	Bol033347	230	171	125	157.961	499	286	372	422.884	0.373533	-1.42069	0.000375417	0.00247773	down	yes
BoC4H2	Bol033349	2719	2863	3414	2691.73	1023	1002	1161	1155.74	2.329	1.21971	1.71e-05	0.000159815	up	yes
BoC4H3	Bol004608	41	30	28	29.6781	96	120	126	123.591	0.240131	-2.0581	1.31e-07	1.91e-06	down	yes
BoC4H4	Bol004610	1610	1513	2178	1583.35	198	494	236	329.636	4.80334	2.26404	4.45e-10	9.73e-09	up	yes
BoC4H5	Bol006704	2464	2543	2613	2283.1	1250	1649	1394	1547.07	1.47576	0.561461	0.03785	0.116519	up	no
Bo4CL1	Bol031583	1228	1231	1326	1133.57	878	988	795	960.588	1.18008	0.238881	0.390939	0.630224	up	no
Bo4CL2.1	Bol038385	179	174	331	203.749	0	0	2	0.74221	274.516	8.10075	1.41e-06	1.68e-05	up	yes
Bo4CL2.2	Bol038386	175	163	265	179.902	67	86	84	85.558	2.10269	1.07224	0.00822019	0.0342312	up	yes
Bo4CL3	Bol012584	445	530	832	539.21	483	121	537	422.141	1.27732	0.353124	0.484025	0.71536	up	no
Bo4CL5.1	Bol000926	0	0	0	0	0	1	0	0.339105	#NAME?	#NAME?	0.705591	0.874804	down	no
Bo4CL5.2	Bol038387	4	3	11	5.33089	0	2	0	0.67821	7.86023	2.97457	0.245868	0.46383	up	no
Bo4CL5.3	Bol038389	67	69	223	106.378	110	83	110	110.377	0.963774	-0.0532332	1	1	down	no
Bo4CL5.4	Bol026622	0	0	0	0	0	0	0	0	NA	NA	NA	NA	--	no
Bo4CL5.5	Bol026623	227	290	437	284.783	52	73	46	61.4009	4.63809	2.21353	5.98e-06	6.21e-05	up	yes
BoCHS1	Bol043396	3943	4245	4190	3710.13	1495	724	1675	1429.91	2.59466	1.37555	2.95e-06	3.25e-05	up	yes
BoCHS2	Bol034259	8313	9402	10504	8448.83	1354	1274	1329	1434.93	5.88797	2.55777	2.88e-15	1.21e-13	up	yes
BoCHS3	Bol004244	7716	8858	8559	7535.04	4657	2679	4321	4265.14	1.76666	0.821024	0.00204999	0.0107211	up	no
BoCHI1	Bol044343	1028	1001	892	876.224	425	300	551	466.202	1.87949	0.910345	0.00188587	0.0100033	up	no
BoCHI2	Bol044344	11	18	4	10.0038	0	1	0	0.339105	29.5007	4.88268	0.0218551	0.0755715	up	no
BoCHI3	Bol008652	403	445	437	385.184	1311	506	1036	1049.58	0.36699	-1.44619	6.16e-09	1.14e-07	down	yes
BoCHI4	Bol018696	0	0	0	0	0	0	0	0	NA	NA	NA	NA	--	no
BoF3H1	Bol010585	3733	4182	4863	3824.3	2968	882	2839	2469.96	1.54833	0.630709	0.0244926	0.0826298	up	no
BoF3H2	Bol030864	0	0	0	0	0	0	0	0	NA	NA	NA	NA	--	no
BoF3H3	Bol002277	0	0	0	0	0	0	0	0	NA	NA	NA	NA	--	no
BoF3H4	Bol044664	0	0	0	0	0	0	0	0	NA	NA	NA	NA	--	no
BoF3H5	Bol041656	0	0	0	0	0	0	0	0	NA	NA	NA	NA	--	no
BoF3'H	Bol043829	1362	1491	1812	1395.59	339	291	274	327.979	4.25512	2.0892	1.19e-10	2.83e-09	up	yes
BoFLS1.1	Bol043773	1524	1663	1995	1550.45	2611	874	2674	2271.62	0.682528	-0.55104	0.0247635	0.083322	down	no
BoFLS1.2	Bol004505	0	0	0	0	0	0	0	0	NA	NA	NA	NA	--	no
BoFLS1.3	Bol019362	412	353	362	337.64	191	436	256	314.755	1.07271	0.101259	0.79449	0.934091	up	no
BoFLS2	Bol019125	10	11	25	13.6761	10	4	0	5.12092	2.67064	1.41718	0.240501	0.456527	up	no
BoDFR1	Bol035269	4557	4986	5148	4401.67	18	466	20	172.221	25.5582	4.67572	4.05e-15	1.67e-13	up	yes
BoDFR2	Bol006005	0	0	0	0	0	0	0	0	NA	NA	NA	NA	--	no
BoANS1	Bol014986	2626	2586	2887	2424.77	1	14	2	5.86613	413.35	8.69122	5.88e-19	3.45e-17	up	yes
BoANS2	Bol042059	1345	1479	1720	1359.96	17	26	14	20.4119	66.626	6.05801	6.81e-35	1.14e-32	up	yes
BoUGT75C1	Bol027055	4741	4935	4005	4107.43	88	1580	95	604.169	6.79848	2.76521	8.44e-11	2.06e-09	up	yes
BoUGT78D2	Bol021317	1390	1482	1573	1331.44	2988	1780	3466	3014.69	0.441652	-1.17902	3.58e-07	4.86e-06	down	yes
BoUGT79B1.1	Bol038805	208	166	222	178.148	0	0	0	0	Inf	Inf	3.27e-24	2.93e-22	up	yes
BoUGT79B1.2	Bol014515	0	0	0	0	0	0	0	0	NA	NA	NA	NA	--	no
BoUGT79B1.3	Bol014517	10	11	24	13.3843	5	4	0	3.23867	4.13265	2.04707	0.0981308	0.241493	up	no
BoUGT79B1.4	Bol014519	0	0	0	0	0	0	0	0	NA	NA	NA	NA	--	no
BoUGT79B1.5	Bol018228	0	0	0	0	0	0	0	0	NA	NA	NA	NA	--	no
BoMYB12.1	Bol001533	37	27	43	31.9347	37	11	59	39.554	0.80737	-0.308698	0.559997	0.783973	down	no
BoMYB12.2	Bol002581	16	8	43	19.7992	13	1	19	12.284	1.61179	0.688664	0.473901	0.706197	up	no
BoMYB12.3	Bol029626	123	142	189	135.699	165	83	163	150.75	0.900161	-0.151744	0.654614	0.85236	down	no
BoMYB111.1	Bol016599	104	136	101	102.487	831	142	1245	823.009	0.124527	-3.00547	8.55e-30	1.05e-27	down	yes
BoMYB111.2	Bol033054	1	4	1	1.82348	0	1	3	1.45242	1.25548	0.328236	1	1	up	no
BoMYB111.3	Bol032351	0	0	0	0	2	3	5	3.62574	#NAME?	#NAME?	0.0721475	0.19177	down	no
Bol012528	Bol012528	133	161	289	173.728	25	43	90	57.3922	3.02703	1.5979	0.0162234	0.0593665	up	no
Bol045347	Bol045347	6	14	12	9.61044	515	18	696	458.265	0.0209714	-5.57544	9.83e-37	1.87e-34	down	yes
Bol042409	Bol042409	0	0	0	0	100	5	250	132.117	#NAME?	#NAME?	2.38e-34	3.82e-32	down	yes
Bol012531	Bol012531	0	1	0	0.30814	6	1	13	7.42217	0.0415162	-4.59018	0.014195	0.0533377	down	no
BoTT8	Bol004077	717	755	614	626.276	78	413	132	218.399	2.86757	1.51983	6.29e-05	0.000512166	up	yes
BoGL3	Bol014556	94	73	44	63.4491	19	27	28	26.6993	2.37643	1.2488	0.0317913	0.10162	up	no
BoEGL3.1	Bol022614	113	150	187	134.59	62	19	51	48.7093	2.76313	1.4663	0.00122654	0.00691781	up	yes
BoEGL3.2	Bol029662	52	69	126	73.5847	19	32	44	34.3325	2.14329	1.09983	0.0696616	0.186757	up	no
BoEGL3.3	Bol004759	0	0	0	0	0	0	0	0	NA	NA	NA	NA	--	no
BoTTG1	Bol022420	809	697	800	690.2	219	387	115	256.353	2.69238	1.42888	3.15e-05	0.000276935	up	yes
BoMYBL2.1	Bol016164	0	0	0	0	51	191	38	98.07	#NAME?	#NAME?	2.97e-27	3.14e-25	down	yes
BoMYBL2.2	Bol034966	634	762	646	612.947	917	311	973	811.752	0.755092	-0.405276	0.115068	0.271523	down	no
BoCPC1	Bol000928	36	21	53	32.7051	3	0	12	5.58261	5.85838	2.5505	0.0205954	0.071906	up	no
BoCPC2	Bol021780	6	4	13	6.82086	1	0	0	0.37645	18.1189	4.17942	0.0860254	0.219086	up	no
BoCPC3	Bol029590	6	1	3	2.97817	3	2	0	1.80756	1.64762	0.720379	0.901386	0.997276	up	no
BoLBD37.1	Bol014304	161	174	512	251.186	253	161	175	214.781	1.1695	0.225886	0.634932	0.836148	up	no
BoLBD37.2	Bol008082	21	37	193	74.0048	56	8	21	31.5873	2.34287	1.22828	0.26437	0.489177	up	no
BoLBD37.3	Bol005707	61	73	194	97.3533	104	76	6	67.1495	1.4498	0.535854	0.576818	0.794382	up	no
BoLBD38.1	Bol007980	26	54	16	29.0852	8	44	10	21.6433	1.34384	0.426365	0.763751	0.915084	up	no
BoLBD38.2	Bol021982	5	4	10	5.64629	1	0	0	0.37645	14.9988	3.90677	0.146645	0.323177	up	no
BoLBD38.3	Bol016975	41	72	93	61.5888	21	55	26	36.205	1.70111	0.76648	0.183205	0.379564	up	no
BoLBD39	Bol019060	50	55	53	47.3691	9	1	1	4.09826	11.5583	3.53086	0.00185981	0.00988028	up	yes
BoTT19.1	Bol019821	3739	3661	3851	3370.23	2	25	2	9.97274	337.944	8.40064	2.26e-18	1.26e-16	up	yes
BoTT19.2	Bol021325	1200	1337	1140	1103.58	7	105	30	49.3743	22.3512	4.48228	1.02e-13	3.59e-12	up	yes

## Sheet: Table S9
Differential expression ABGs analysis between mature leaves of '05-DH-65' and '06-DH-71' by DEseq
Gene_Name	Gene_ID	M_65_1_count	M_65_2_count	M_65_3_count	M_65_normalize	M_71_1_count	M_71_2_count	M_71_3_count	M_71_normalize	FoldChange	Log2FoldChange	pval	padj	Up/Down	Significant
BoPAL1.1	Bol025522	2370	1098	1600	1748.92	169	946	1783	934.99	1.87052	0.903438	0.175548	0.415793	up	no
BoPAL1.2	Bol037689	867	456	513	630.189	74	1118	1518	869.996	0.724359	-0.465224	0.326622	0.618031	down	no
BoPAL2.1	Bol025102	1546	958	924	1174.71	487	913	1213	834.7	1.40735	0.492981	0.216294	0.478193	up	no
BoPAL2.2	Bol041738	0	0	1	0.379028	0	0	1	0.332268	1.14073	0.189958	1	1	up	no
BoPAL2.3	Bol005411	502	273	282	362.128	101	296	512	292.319	1.23881	0.308957	0.580739	0.849347	up	no
BoPAL2.4	Bol005084	0	0	0	0	0	0	0	0	NA	NA	NA	NA	--	no
BoPAL3.1	Bol005493	0	0	0	0	0	0	0	0	NA	NA	NA	NA	--	no
BoPAL3.2	Bol006745	0	0	0	0	0	0	0	0	NA	NA	NA	NA	--	no
BoPAL4	Bol011375	1480	1980	1218	1599.32	302	1531	1590	1091.59	1.46513	0.551031	0.0889699	0.259933	up	no
BoC4H1	Bol033347	670	448	709	636.805	185	393	478	336.947	1.88993	0.918329	0.042793	0.152129	up	no
BoC4H2	Bol033349	600	333	389	454.71	29	244	437	229.004	1.9856	0.989573	0.0742506	0.228998	up	no
BoC4H3	Bol004608	2	4	1	2.35046	78	70	63	66.7143	0.0352317	-4.82698	1.42e-15	6.98e-14	down	yes
BoC4H4	Bol004610	324	193	142	224.066	0	107	117	71.6574	3.12691	1.64474	0.0216993	0.0898015	up	no
BoC4H5	Bol006704	2209	1894	1772	2021.84	431	808	1128	756.816	2.6715	1.41765	8.55e-07	1.34e-05	up	yes
Bo4CL1	Bol031583	687	412	650	608.257	175	424	347	299.798	2.02889	1.02069	0.0220801	0.0910365	up	no
Bo4CL2.1	Bol038385	60	81	81	77.0619	0	0	0	0	Inf	Inf	1.5e-15	7.33e-14	up	yes
Bo4CL2.2	Bol038386	107	101	79	98.3787	8	2	13	7.42816	13.244	3.72727	4.06e-08	8.04e-07	up	yes
Bo4CL3	Bol012584	452	221	241	313.034	9	234	456	226.014	1.38502	0.469911	0.509012	0.787846	up	no
Bo4CL5.1	Bol000926	0	0	0	0	0	0	0	0	NA	NA	NA	NA	--	no
Bo4CL5.2	Bol038387	3	0	0	0.990632	0	0	0	0	Inf	Inf	0.821602	0.970952	up	no
Bo4CL5.3	Bol038389	20	11	21	18.1691	10	27	46	26.6763	0.681094	-0.554075	0.313051	0.603313	down	no
Bo4CL5.4	Bol026622	0	0	0	0	0	0	0	0	NA	NA	NA	NA	--	no
Bo4CL5.5	Bol026623	91	66	42	67.6	37	31	35	32.6706	2.06914	1.04903	0.0351392	0.130976	up	no
BoCHS1	Bol043396	3837	2171	2426	2898.09	150	1637	8366	3328.09	0.870797	-0.199591	0.615055	0.872963	down	no
BoCHS2	Bol034259	4474	2825	2134	3212.11	80	1549	3564	1683.74	1.90773	0.931855	0.130823	0.340683	up	no
BoCHS3	Bol004244	10870	5082	6418	7687.63	748	5641	13857	6565.86	1.17085	0.227554	0.777629	0.949234	up	no
BoCHI1	Bol044343	303	228	209	253.998	39	444	1327	589.117	0.43115	-1.21374	1.82e-06	2.61e-05	down	yes
BoCHI2	Bol044344	5	1	2	2.73686	0	0	3	0.996805	2.74563	1.45714	0.655039	0.8927	up	no
BoCHI3	Bol008652	327	217	360	315.551	346	1102	2010	1113.43	0.283404	-1.81907	2.24e-05	0.000252541	down	yes
BoCHI4	Bol018696	0	0	0	0	0	0	0	0	NA	NA	NA	NA	--	no
BoF3H1	Bol010585	5598	5033	3747	4918.31	421	3120	6412	3217.74	1.5285	0.612117	0.0180132	0.0777183	up	no
BoF3H2	Bol030864	0	0	0	0	0	0	0	0	NA	NA	NA	NA	--	no
BoF3H3	Bol002277	0	0	0	0	0	0	0	0	NA	NA	NA	NA	--	no
BoF3H4	Bol044664	0	0	0	0	0	0	0	0	NA	NA	NA	NA	--	no
BoF3H5	Bol041656	0	0	0	0	0	0	0	0	NA	NA	NA	NA	--	no
BoF3'H	Bol043829	1239	795	460	844.047	57	334	2282	878.348	0.960948	-0.05747	1	1	down	no
BoFLS1.1	Bol043773	2734	2161	2206	2447.2	283	2463	4173	2229.45	1.09767	0.134449	0.633535	0.880171	up	no
BoFLS1.2	Bol004505	0	0	0	0	0	0	0	0	NA	NA	NA	NA	--	no
BoFLS1.3	Bol019362	38	25	35	34.0078	41	64	97	64.6295	0.526196	-0.926328	0.0250455	0.100622	down	no
BoFLS2	Bol019125	2	6	4	4.14305	0	2	3	1.60955	2.57404	1.36403	0.54341	0.816262	up	no
BoDFR1	Bol035269	2369	969	547	1307.19	2	36	176	70.1326	18.6388	4.22024	0.00954717	0.0466072	up	yes
BoDFR2	Bol006005	0	0	0	0	0	0	0	0	NA	NA	NA	NA	--	no
BoANS1	Bol014986	1809	559	323	902.991	0	7	23	9.78678	92.2663	6.52773	0.000230578	0.00199101	up	yes
BoANS2	Bol042059	671	191	124	331.171	1	16	12	9.20119	35.9923	5.16961	1.49e-06	2.19e-05	up	yes
BoUGT75C1	Bol027055	1727	853	419	1008.66	25	142	479	210.461	4.79261	2.26081	0.0548361	0.182677	up	no
BoUGT78D2	Bol021317	890	451	575	659.645	267	1217	1807	1056.57	0.624329	-0.679622	0.147241	0.369591	down	no
BoUGT79B1.1	Bol038805	187	88	29	101.583	0	0	0	0	Inf	Inf	8.15e-15	3.72e-13	up	yes
BoUGT79B1.2	Bol014515	0	0	0	0	0	0	0	0	NA	NA	NA	NA	--	no
BoUGT79B1.3	Bol014517	14	5	1	6.64074	0	0	2	0.664536	9.99304	3.32092	0.0922138	0.266495	up	no
BoUGT79B1.4	Bol014519	0	0	0	0	0	0	0	0	NA	NA	NA	NA	--	no
BoUGT79B1.5	Bol018228	0	0	0	0	0	0	0	0	NA	NA	NA	NA	--	no
BoMYB12.1	Bol001533	5	5	9	6.70107	35	13	59	34.5063	0.194198	-2.3644	0.00011673	0.00109628	down	yes
BoMYB12.2	Bol002581	73	46	52	58.8914	3	98	71	54.5516	1.07955	0.110436	0.891232	1	up	no
BoMYB12.3	Bol029626	244	131	128	172.023	19	299	234	175.284	0.981392	-0.027099	0.924633	1	down	no
BoMYB111.1	Bol016599	439	306	310	362.753	72	1338	1588	960.033	0.377855	-1.40409	1.84e-07	3.24e-06	down	yes
BoMYB111.2	Bol033054	0	0	0	0	0	0	0	0	NA	NA	NA	NA	--	no
BoMYB111.3	Bol032351	0	0	0	0	0	0	0	0	NA	NA	NA	NA	--	no
Bol012528	Bol012528	1473	1812	1409	1614.34	9	22	123	50.4171	32.0196	5.00089	4.11e-17	2.35e-15	up	yes
Bol045347	Bol045347	976	1256	770	1025.79	121	1013	1359	799.66	1.28279	0.359283	0.242415	0.515855	up	no
Bol042409	Bol042409	1	0	0	0.330211	21	262	743	333.697	0.000989552	-9.98094	2.94e-70	2.35e-67	down	yes
Bol012531	Bol012531	43	32	35	37.9531	0	20	41	19.7505	1.92163	0.942331	0.190678	0.439796	up	no
BoTT8	Bol004077	481	472	225	398.812	47	147	257	145.093	2.74866	1.45873	0.00899717	0.0445741	up	yes
BoGL3	Bol014556	18	13	7	12.8578	18	31	23	22.7556	0.565038	-0.82358	0.204804	0.461442	down	no
BoEGL3.1	Bol022614	11	3	1	4.9946	26	17	18	19.3009	0.258775	-1.95023	0.119607	0.320337	down	no
BoEGL3.2	Bol029662	26	11	5	14.0859	5	5	11	6.74677	2.0878	1.06198	0.28827	0.574568	up	no
BoEGL3.3	Bol004759	0	0	0	0	0	0	0	0	NA	NA	NA	NA	--	no
BoTTG1	Bol022420	722	485	694	660.418	141	256	232	199.509	3.31022	1.72693	4.18e-05	0.000440106	up	yes
BoMYBL2.1	Bol016164	0	0	0	0	193	6	11	65.7073	#NAME?	#NAME?	2.34e-20	1.74e-18	down	yes
BoMYBL2.2	Bol034966	652	867	464	675.328	699	356	201	393.936	1.71431	0.777626	0.0574395	0.189576	up	no
BoCPC1	Bol000928	14	9	1	7.95175	3	2	10	4.8714	1.63233	0.706935	0.557238	0.828657	up	no
BoCPC2	Bol021780	1	1	0	0.657963	0	0	0	0	Inf	Inf	1	1	up	no
BoCPC3	Bol029590	0	0	0	0	3	2	0	1.54872	#NAME?	#NAME?	0.313875	0.604069	down	no
BoLBD37.1	Bol014304	140	81	111	114.85	84	136	47	83.4906	1.3756	0.46006	0.31144	0.602116	up	no
BoLBD37.2	Bol008082	22	31	31	29.1748	26	6	12	13.9372	2.09331	1.06578	0.124922	0.330281	up	no
BoLBD37.3	Bol005707	15	13	11	13.3832	21	6	3	9.38684	1.42575	0.511717	0.651571	0.891082	up	no
BoLBD38.1	Bol007980	1	0	0	0.330211	10	2	3	4.72945	0.06982	-3.84022	0.0657168	0.209744	down	no
BoLBD38.2	Bol021982	0	0	1	0.379028	0	1	0	0.306374	1.23714	0.307014	1	1	up	no
BoLBD38.3	Bol016975	0	4	2	2.06907	34	1	2	11.5786	0.178698	-2.48441	0.0272852	0.107782	down	no
BoLBD39	Bol019060	3	5	5	4.52453	4	0	1	1.58023	2.86321	1.51764	0.481987	0.770787	up	no
BoTT19.1	Bol019821	1031	731	213	660.767	0	2	8	3.27089	202.014	7.65831	1.33e-05	0.000157974	up	yes
BoTT19.2	Bol021325	305	166	66	180.137	13	9	28	16.1167	11.177	3.48246	1.54e-05	0.000179994	up	yes
